# Supplementary material for: Inter-limb weight transfer strategy during walking after unilateral transfemoral amputation
Source: Sci Rep. 2021 Feb 26;11:4793. doi: 10.1038/s41598-021-84357-9 (PMC7910552; doi:10.1038/s41598-021-84357-9)
Supplement: Supplementary file 2 — Supplementary Information 2. [file 41598_2021_84357_MOESM2_ESM.xlsx]

## Sheet: Table S1
				Walking speed
				2.0 km/h	2.5 km/h	3.0 km/h	3.5 km/h	4.0 km/h	4.5 km/h	5.0 km/h	5.5 km/h
	Stance time (s)		Intact	0.98 (0.11) $	0.86 (0.07) #$$	0.79 (0.06) #$$	0.73 (0.05) #$$	0.68 (0.05) #$$	0.65 (0.05) #$$	0.62 (0.05) #$$	0.59 (0.05) #$
			Prosthetic	0.87 (0.08) ¶¶	0.78 (0.06) #¶¶	0.72 (0.05) #¶¶	0.66 (0.05) #¶¶	0.62 (0.04) #¶	0.59 (0.05) #¶¶	0.56 (0.04) #¶	0.53 (0.04) #¶¶
			Control	1.00 (0.07)	0.88 (0.06) #	0.80 (0.04) #	0.74 (0.04) #	0.68 (0.04) #	0.65 (0.03) #	0.61 (0.04) #	0.59 (0.04) #
